# Supplementary material for: Insights into Cytotoxic Behavior of Lepadins and Structure Elucidation of the New Alkaloid Lepadin L from the Mediterranean Ascidian Clavelina lepadiformis
Source: Mar Drugs. 2022 Jan 11;20(1):65. doi: 10.3390/md20010065 (PMC8782007; doi:10.3390/md20010065)
Supplement: Supplementary file 1 [file marinedrugs-20-00065-s001.zip]

Archive with 1 entries (1 files):
- marinedrugs-1543072-supplementary.pdf
